# Supplementary material for: A comprehensive survey of the mutagenic impact of common cancer cytotoxics
Source: Genome Biol. 2016 May 9;17:99. doi: 10.1186/s13059-016-0963-7 (PMC4862131; doi:10.1186/s13059-016-0963-7)
Supplement: Additional file 1: — Supplementary Tables. Table S1 lists the number of SNV and indel mutations found in each individual sequenced cell clone; Table S2 provides SNV counts for each clone in a triplet context; Tables S3 and S4 contain dinucleotide mutation counts and indel sequence context for each cisplatin-treated clone, respectively; Table S5 provides the trinucleotide frequencies in the chicken and human genome; Table S6 contains numerical data for Pearson correlation and cosine similarity between observed triplet mutation patterns and COSMIC signatures. (XLSX 97 kb) [file 13059_2016_963_MOESM1_ESM.xlsx]

## Sheet: S1 total mutation numbers
Supplemetary Table S1
Total number of SNVs identified in each individual clone
Treatments	Clone 1	Clone 2	Clone 3	Clone 4	mean	S.D.	S.E.M.
mock	75	46	37	30	47	19.7821	9.89107
cisplatin	591	900	945		812	192.71	111.261
cyclophosphamide	239	309	213		253.667	49.6521	28.6667
hydroxyurea	84	67	71		74	8.88819	5.1316
gemcitabine	22	81	68		57	31	17.8979
5-fluorouracil	60	59	31		50	16.4621	9.50438
etoposide	78	101	106		95	14.9332	8.62168
doxorubicin	46	43	43		44	1.73205	1
paclitaxel	66	72	53		63.6667	9.71253	5.60753
Total number of short insertions identified in each individual clone
Treatments	Clone 1	Clone 2	Clone 3	Clone 4	mean	S.D.	S.E.M.
mock	5	6	3	4	4.5	1.29099	0.645497
cisplatin	34	49	64		49	15	8.66025
cyclophosphamide	5	2	2		3	1.73205	1
hydroxyurea	5	6	3		4.66667	1.52753	0.881917
gemcitabine	0	3	4		2.33333	2.08167	1.20185
5-fluorouracil	2	4	3		3	1	0.57735
etoposide	3	3	5		3.66667	1.1547	0.666667
doxorubicin	4	3	3		3.33333	0.57735	0.333333
paclitaxel	1	0	2		1	1	0.57735
Total number of short deletions identified in each individual clone
Treatments	Clone 1	Clone 2	Clone 3	Clone 4	mean	S.D.	S.E.M.
mock	3	4	3	2	3	0.816497	0.408248
cisplatin	75	67	107		83	21.166	12.2202
cyclophosphamide	7	4	4		5	1.73205	1
hydroxyurea	5	3	3		3.66667	1.1547	0.666667
gemcitabine	2	5	2		3	1.73205	1
5-fluorouracil	1	4	3		2.66667	1.52753	0.881917
etoposide	10	2	8		6.66667	4.16333	2.4037
doxorubicin	0	9	3		4	4.58258	2.64575
paclitaxel	3	3	3		3	0	0

## Sheet: S2 triplet mutation numbers
Supplementary Table S2
Counts for each SNV mutation type in a triplet context in each individual sequenced cell clone
Treatment	Clone	Total	ACA>AAA	ACC>AAC	ACG>AAG	ACT>AAT	CCA>CAA	CCC>CAC	CCG>CAG	CCT>CAT	GCA>GAA	GCC>GAC	GCG>GAG	GCT>GAT	TCA>TAA	TCC>TAC	TCG>TAG	TCT>TAT	ACA>AGA	ACC>AGC	ACG>AGG	ACT>AGT	CCA>CGA	CCC>CGC	CCG>CGG	CCT>CGT	GCA>GGA	GCC>GGC	GCG>GGG	GCT>GGT	TCA>TGA	TCC>TGC	TCG>TGG	TCT>TGT	ACA>ATA	ACC>ATC	ACG>ATG	ACT>ATT	CCA>CTA	CCC>CTC	CCG>CTG	CCT>CTT	GCA>GTA	GCC>GTC	GCG>GTG	GCT>GTT	TCA>TTA	TCC>TTC	TCG>TTG
starting clone	Clone 1	0	0	0	0	0	0	0	0	0	0	0	0	0	0	0	0	0	0	0	0	0	0	0	0	0	0	0	0	0	0	0	0	0	0	0	0	0	0	0	0	0	0	0	0	0	0	0	0
mock	Clone 1	75	0	0	1	0	0	0	0	0	3	2	0	3	6	1	0	1	2	1	0	0	0	0	0	1	1	0	0	0	1	0	0	2	2	0	3	1	0	2	1	1	1	0	4	0	1	2	3
mock	Clone 2	46	2	0	0	2	1	1	0	0	1	2	0	0	1	0	0	3	0	1	0	0	0	0	0	0	0	0	0	0	0	0	0	0	2	1	2	1	1	0	1	0	0	2	0	0	2	0	1
mock	Clone 3	46	0	0	0	2	1	0	0	0	2	0	0	0	1	1	0	2	1	0	0	2	0	0	0	0	0	0	0	1	0	0	0	2	2	1	1	0	0	1	1	0	0	0	0	2	2	1	2
mock	Clone 4	30	0	0	0	2	0	0	0	1	0	1	0	0	0	0	0	2	0	0	0	0	0	0	0	0	0	0	0	0	1	0	0	0	0	0	1	1	0	1	0	1	2	0	1	1	1	0	1
cisplatin	Clone 1	591	4	62	1	18	9	45	0	9	5	70	2	16	6	66	0	24	1	3	0	3	3	1	0	0	4	4	0	1	1	1	1	2	1	1	1	0	1	4	1	2	4	3	3	6	3	3	2
cisplatin	Clone 2	900	1	80	0	22	17	46	1	17	16	121	2	23	7	112	1	30	5	2	0	7	3	2	2	3	4	7	0	3	5	4	1	7	6	4	2	2	4	5	1	3	6	7	3	10	5	16	1
cisplatin	Clone 3	945	11	84	0	22	23	51	1	23	10	112	1	31	9	128	1	48	3	1	0	1	4	4	0	4	6	10	1	1	3	5	2	8	1	9	1	4	7	8	2	11	7	7	1	8	3	7	3
cyclophosphamide	Clone 1	239	2	2	0	1	0	1	0	2	3	1	0	0	4	0	0	5	0	0	0	1	0	0	0	0	1	0	0	1	0	1	0	1	1	7	3	11	3	9	2	8	4	9	1	6	0	3	3
cyclophosphamide	Clone 2	309	1	1	0	7	1	1	1	3	0	0	1	3	0	2	0	3	2	1	0	1	0	0	0	0	1	0	0	5	0	1	0	1	6	5	0	1	5	11	2	1	2	6	2	5	5	6	1
cyclophosphamide	Clone 3	213	2	1	0	2	2	0	0	0	0	0	0	1	3	1	0	2	1	0	0	1	1	0	0	0	0	0	0	0	1	3	0	1	5	6	1	4	2	7	3	5	1	2	2	4	1	4	0
hydroxyurea	Clone 1	84	1	0	0	0	0	1	0	2	2	1	0	4	3	2	0	1	1	2	0	0	3	0	0	0	1	1	0	0	1	0	0	1	2	1	2	0	1	3	0	1	3	1	3	4	0	0	1
hydroxyurea	Clone 2	67	3	1	0	1	0	0	0	0	0	0	0	0	2	0	0	4	1	0	0	0	1	0	0	0	0	0	0	0	0	1	0	1	2	0	4	0	0	1	1	1	1	0	2	1	1	0	1
hydroxyurea	Clone 3	71	1	0	0	0	0	0	0	1	2	1	0	1	1	3	0	2	0	0	0	2	0	1	0	0	0	0	0	0	0	0	0	1	1	1	1	1	1	1	1	0	2	2	3	1	2	0	0
gemcitabine	Clone 1	22	0	0	0	0	0	0	0	0	0	0	0	0	1	0	0	0	2	0	0	0	0	0	0	0	0	0	0	0	0	0	0	0	0	0	0	0	0	0	1	0	0	0	1	0	1	0	0
gemcitabine	Clone 2	81	1	2	0	1	1	0	0	0	1	0	0	1	2	1	0	1	3	1	0	1	0	0	0	0	0	0	0	2	1	2	0	0	3	0	2	0	1	1	2	1	3	2	1	0	1	1	1
gemcitabine	Clone 3	68	2	1	0	0	1	0	0	1	1	0	1	2	4	0	0	2	2	0	0	2	0	0	0	0	0	0	0	1	3	3	0	0	1	0	1	2	0	0	1	0	1	1	1	2	1	0	1
5-fluorouracil	Clone 1	60	2	1	0	1	1	0	0	0	0	1	1	3	1	1	0	1	2	1	0	1	1	0	0	1	1	0	0	2	0	0	0	0	0	0	1	1	1	1	2	1	0	1	1	0	0	1	1
5-fluorouracil	Clone 2	59	1	0	1	0	1	1	0	1	1	0	0	0	2	2	0	4	2	0	0	1	0	1	0	0	0	0	0	1	0	0	0	1	0	1	2	2	0	0	0	0	4	0	0	0	0	0	2
5-fluorouracil	Clone 3	31	0	0	0	0	1	2	0	0	1	0	0	4	0	1	0	1	0	0	0	0	0	0	0	1	0	0	0	0	0	0	0	1	1	0	1	1	0	0	0	1	0	0	0	1	0	2	0
etoposide	Clone 1	78	2	1	0	1	1	0	0	1	3	0	0	0	2	1	1	1	3	0	0	0	0	0	0	0	1	0	0	1	0	0	0	2	1	2	3	0	1	0	4	1	2	0	2	1	0	1	0
etoposide	Clone 2	101	1	1	1	1	0	0	1	1	2	2	0	1	2	1	0	2	1	0	0	2	1	0	1	0	1	0	1	0	1	0	0	0	1	0	2	1	1	0	2	0	1	1	4	4	0	1	1
etoposide	Clone 3	106	2	0	0	1	3	0	0	0	3	0	0	3	3	3	0	5	3	0	1	1	0	0	0	1	0	0	0	1	0	0	0	1	1	3	6	2	2	1	2	1	3	4	5	3	1	1	3
doxorubicin	Clone 1	46	0	1	0	1	0	0	0	1	0	0	0	0	3	0	0	2	0	1	0	0	0	0	0	0	0	0	0	1	0	0	0	1	1	0	0	1	0	1	0	0	1	0	0	2	0	3	0
doxorubicin	Clone 2	43	0	0	0	0	2	0	0	0	2	0	0	1	1	1	0	2	2	1	0	0	0	0	0	1	0	0	0	0	0	0	0	0	0	1	0	0	0	1	0	0	1	0	0	1	1	1	3
doxorubicin	Clone 3	43	3	1	0	1	0	0	0	0	0	0	0	0	2	0	1	3	2	0	0	1	1	0	0	1	1	0	0	0	1	1	1	0	0	0	1	0	0	0	1	0	0	1	0	0	2	0	1
paclitaxel	Clone 1	66	0	1	0	0	1	1	0	1	3	2	1	0	2	0	0	1	0	0	0	0	0	0	0	0	1	0	0	1	0	1	0	1	2	0	6	0	3	0	0	1	1	0	1	1	0	2	1
paclitaxel	Clone 2	72	0	0	0	0	3	0	0	1	1	0	0	1	2	0	0	2	0	1	0	2	2	1	0	3	1	0	0	1	0	1	0	2	0	2	1	0	1	0	1	0	2	0	1	0	0	1	2
paclitaxel	Clone 3	53	1	0	0	0	0	0	0	1	0	0	0	0	3	0	0	1	2	1	0	0	0	0	0	0	0	0	0	0	0	0	0	1	3	0	2	1	0	1	1	1	0	0	2	2	0	0	2
[truncated: 49 more columns]

## Sheet: S3 dinucleotide type
Supplementary Table S3
Cisplatin-induced dinucleotide mutations
Cisplatin clone 1		3' base change
		C>A	C>G	C>T	T>A	T>C	T>G	A>C	A>G	A>T	G>A	G>C	G>T
5' base change	C>A	0	0	0	6	0	1	3	1	0	0	0	0
	C>G	0	0	0	0	0	0	0	0	0	0	0	0
	C>T	0	0	0	1	0	0	0	0	0	0	0	0
	T>A	1	2	3	0	0	0	0	0	0	1	0	0
	T>C	0	0	0	0	0	0	0	0	0	0	0	0
	T>G	0	0	0	0	0	0	0	0	0	0	0	2
	A>C	0	0	0	0	0	0	0	0	0	0	0	0
	A>G	0	0	0	0	0	0	0	0	0	0	0	2
	A>T	0	0	0	0	0	0	0	0	0	1	0	3
	G>A	0	0	0	0	0	0	0	0	5	0	0	3
	G>C	0	0	0	0	0	0	0	0	1	0	0	0
	G>T	0	0	0	0	0	0	0	0	4	0	0	0
Cisplatin clone 2		3' base change
		C>A	C>G	C>T	T>A	T>C	T>G	A>C	A>G	A>T	G>A	G>C	G>T
5' base change	C>A	1	1	1	5	2	1	6	0	0	0	0	0
	C>G	2	0	0	1	0	0	0	0	1	1	1	0
	C>T	0	0	0	0	0	0	0	1	1	0	0	1
	T>A	4	3	4	1	0	0	0	0	2	0	1	0
	T>C	0	0	0	0	0	0	0	0	0	0	0	0
	T>G	0	0	0	0	0	0	0	0	2	0	0	2
	A>C	0	0	0	0	0	0	0	0	0	0	1	0
	A>G	0	0	0	0	0	0	0	0	0	0	0	2
	A>T	0	0	0	0	0	0	0	0	0	0	0	3
	G>A	1	0	0	0	0	0	0	0	2	0	0	1
	G>C	0	0	0	0	0	0	0	0	1	1	0	0
	G>T	0	0	0	0	0	0	0	0	3	1	0	1
Cisplatin clone 3		3' base change
		C>A	C>G	C>T	T>A	T>C	T>G	A>C	A>G	A>T	G>A	G>C	G>T
5' base change	C>A	1	2	8	3	1	4	3	1	0	0	0	0
	C>G	0	0	0	0	0	0	0	0	1	0	0	0
	C>T	0	1	1	3	0	0	0	0	1	0	0	0
	T>A	3	0	5	0	0	0	0	0	1	0	1	4
	T>C	0	0	0	0	0	0	0	0	0	0	0	0
	T>G	0	0	0	0	0	0	0	0	1	0	1	4
	A>C	0	0	0	0	0	0	0	0	0	1	0	1
	A>G	0	0	0	0	0	0	0	0	0	0	1	2
	A>T	0	0	0	0	0	0	0	0	0	0	1	8
	G>A	0	0	0	0	0	0	0	0	1	0	0	2
	G>C	0	0	0	0	0	0	0	0	0	0	0	3
	G>T	0	0	0	0	0	0	0	0	1	2	0	8
Summed		3' base change
		C>A	C>G	C>T	T>A	T>C	T>G	A>C	A>G	A>T	G>A	G>C	G>T
5' base change	C>A	2	3	9	14	3	6	12	2	0	0	0	0
	C>G	2	0	0	1	0	0	0	0	2	1	1	0
	C>T	0	1	1	4	0	0	0	1	2	0	0	1
	T>A	8	5	12	1	0	0	0	0	3	1	2	4
	T>C	0	0	0	0	0	0	0	0	0	0	0	0
	T>G	0	0	0	0	0	0	0	0	3	0	1	8
	A>C	0	0	0	0	0	0	0	0	0	1	1	1
	A>G	0	0	0	0	0	0	0	0	0	0	1	6
	A>T	0	0	0	0	0	0	0	0	0	1	1	14
	G>A	1	0	0	0	0	0	0	0	8	0	0	6
	G>C	0	0	0	0	0	0	0	0	2	1	0	3
	G>T	0	0	0	0	0	0	0	0	8	3	0	9

## Sheet: S4 indel context
Supplementary Table S4
Sequence context of cisplatin-induced deletions and insertions
Deletions
	Cisplatin clone 1	T deletion						C deletion
			following base					following base
			A	C	G	T			A	C	G	T
	preceding base	A	0	0	1	4		A	0	3	0	2
		C	0	1	5	7		C	0	0	0	0
		G	0	0	0	1		G	4	5	0	11
		T	0	0	0	0		T	2	5	0	9
	Cisplatin clone 2	T deletion						C deletion
			following base					following base
			A	C	G	T			A	C	G	T
	preceding base	A	0	0	0	3		A	1	1	0	0
		C	1	3	4	9		C	0	0	0	0
		G	0	0	0	0		G	0	4	0	6
		T	0	0	0	0		T	0	12	1	6
	Cisplatin clone 3	T deletion						C deletion
			following base					following base
			A	C	G	T			A	C	G	T
	preceding base	A	0	1	0	0		A	1	3	0	2
		C	2	2	6	1		C	0	0	0	0
		G	0	0	0	0		G	0	9	0	12
		T	0	0	0	1		T	0	21	0	8
	Summed	T deletion						C deletion
			following base					following base
			A	C	G	T			A	C	G	T
	preceding base	A	0	1	1	7		A	2	7	0	4
		C	3	6	15	17		C	0	0	0	0
		G	0	0	0	1		G	4	18	0	29
		T	0	0	0	1		T	2	38	1	23
					n=	52					n=	128
Insertions
	Cisplatin clone 1
		C insertion			n=	1
			following two bases
			AA	AC	AG	AT	CA	CC	CG	CT	GA	GC	GG	GT	TA	TC	TG	TT
	preceding two bases	AA	0	0	0	0	0	0	0	0	0	0	0	0	0	0	0	0
		AC	0	0	0	0	0	0	0	0	0	0	0	0	0	0	0	0
		AG	0	0	0	0	0	0	0	0	0	0	0	0	0	0	0	0
		AT	0	0	0	0	0	0	0	0	0	0	0	0	0	0	0	0
		CA	0	0	0	0	0	0	0	0	0	0	0	0	0	0	0	0
		CC	0	0	0	0	0	0	0	0	0	0	0	0	0	0	0	0
		CG	0	0	0	0	0	0	0	0	0	0	0	0	0	0	0	0
		CT	0	0	0	0	0	1	0	0	0	0	0	0	0	0	0	0
		GA	0	0	0	0	0	0	0	0	0	0	0	0	0	0	0	0
		GC	0	0	0	0	0	0	0	0	0	0	0	0	0	0	0	0
		GG	0	0	0	0	0	0	0	0	0	0	0	0	0	0	0	0
		GT	0	0	0	0	0	0	0	0	0	0	0	0	0	0	0	0
		TA	0	0	0	0	0	0	0	0	0	0	0	0	0	0	0	0
		TC	0	0	0	0	0	0	0	0	0	0	0	0	0	0	0	0
		TG	0	0	0	0	0	0	0	0	0	0	0	0	0	0	0	0
		TT	0	0	0	0	0	0	0	0	0	0	0	0	0	0	0	0
		T insertion			n=	30
			following two bases
			AA	AC	AG	AT	CA	CC	CG	CT	GA	GC	GG	GT	TA	TC	TG	TT
		AA	0	0	0	0	0	0	0	0	0	0	0	0	0	0	0	2
		AC	0	0	0	0	0	0	0	0	0	0	0	0	0	0	0	0
		AG	0	0	0	0	0	0	0	0	0	0	0	0	0	0	0	0
		AT	0	0	0	0	0	0	0	0	0	0	0	0	0	0	0	0
		CA	0	0	0	0	0	0	0	0	0	0	0	0	0	1	0	2
		CC	0	0	0	0	0	0	0	0	0	0	0	0	1	0	0	0
		CG	0	0	0	0	0	0	0	0	0	0	0	0	0	0	0	0
		CT	0	0	0	0	0	0	0	0	0	0	0	0	0	0	0	0
		GA	0	0	0	0	0	0	0	0	0	0	0	0	0	0	0	1
		GC	0	0	0	0	0	0	0	0	0	0	0	0	0	0	0	0
		GG	0	0	0	0	0	1	0	0	0	0	0	0	3	1	2	13
		GT	0	0	0	0	0	0	0	0	0	0	0	0	0	0	0	0
		TA	0	0	0	0	0	0	0	0	0	0	0	0	0	0	0	1
		TC	0	0	0	0	0	0	0	0	0	0	0	0	0	1	0	1
		TG	0	0	0	0	0	0	0	0	0	0	0	0	0	0	0	0
		TT	0	0	0	0	0	0	0	0	0	0	0	0	0	0	0	0
	Cisplatin clone 2
		C insertion			n=	2
			following two bases
			AA	AC	AG	AT	CA	CC	CG	CT	GA	GC	GG	GT	TA	TC	TG	TT
	preceding two bases	AA	0	0	0	0	0	0	0	0	0	0	0	0	0	0	0	0
		AC	0	0	0	0	0	0	0	0	0	0	0	0	0	0	0	0
		AG	0	0	0	0	0	1	0	0	0	0	0	0	0	0	0	0
		AT	0	0	0	0	0	0	0	0	0	0	0	0	0	0	0	0
		CA	0	0	1	0	0	0	0	0	0	0	0	0	0	0	0	0
		CC	0	0	0	0	0	0	0	0	0	0	0	0	0	0	0	0
		CG	0	0	0	0	0	0	0	0	0	0	0	0	0	0	0	0
		CT	0	0	0	0	0	0	0	0	0	0	0	0	0	0	0	0
		GA	0	0	0	0	0	0	0	0	0	0	0	0	0	0	0	0
		GC	0	0	0	0	0	0	0	0	0	0	0	0	0	0	0	0
		GG	0	0	0	0	0	0	0	0	0	0	0	0	0	0	0	0
		GT	0	0	0	0	0	0	0	0	0	0	0	0	0	0	0	0
		TA	0	0	0	0	0	0	0	0	0	0	0	0	0	0	0	0
		TC	0	0	0	0	0	0	0	0	0	0	0	0	0	0	0	0
		TG	0	0	0	0	0	0	0	0	0	0	0	0	0	0	0	0
		TT	0	0	0	0	0	0	0	0	0	0	0	0	0	0	0	0
		T insertion			n=	44
			following two bases
			AA	AC	AG	AT	CA	CC	CG	CT	GA	GC	GG	GT	TA	TC	TG	TT
		AA	0	0	0	0	0	1	0	0	0	0	0	0	0	0	0	0
		AC	0	0	0	0	0	0	0	0	0	0	0	0	0	0	0	0
		AG	0	0	0	0	0	0	0	0	0	0	0	0	0	0	0	0
		AT	0	0	0	0	0	0	0	0	0	0	0	0	0	0	0	0
		CA	0	0	0	0	0	0	0	0	0	0	0	0	0	0	0	0
		CC	0	0	0	0	0	0	0	0	0	0	0	0	0	0	0	1
		CG	0	0	0	0	0	0	0	0	0	0	0	0	0	0	0	0
		CT	0	0	0	0	0	0	0	0	0	0	0	0	0	0	0	0
		GA	0	0	0	0	0	0	0	0	0	0	0	0	0	0	0	0
		GC	0	0	0	0	0	0	0	0	0	0	0	0	0	0	0	0
		GG	0	1	0	1	2	0	0	1	0	0	1	0	6	3	5	21
		GT	0	0	0	0	0	0	0	0	0	0	0	0	0	0	0	0
		TA	0	0	0	0	0	0	0	0	0	0	0	0	0	0	0	1
		TC	0	0	0	0	0	0	0	0	0	0	0	0	0	0	0	0
		TG	0	0	0	0	0	0	0	0	0	0	0	0	0	0	0	0
		TT	0	0	0	0	0	0	0	0	0	0	0	0	0	0	0	0
	Cisplatin clone 3
		C insertion			n=	5
			following two bases
			AA	AC	AG	AT	CA	CC	CG	CT	GA	GC	GG	GT	TA	TC	TG	TT
	preceding two bases	AA	0	0	0	0	0	0	0	0	0	0	0	0	0	0	0	0
		AC	0	0	0	0	0	0	0	0	0	0	0	0	0	0	0	0
		AG	0	0	0	0	0	0	0	0	0	0	0	0	0	0	0	0
		AT	0	0	0	0	0	2	0	0	0	0	0	0	0	0	0	0
		CA	0	0	0	0	0	0	0	0	0	0	0	1	0	0	0	0
		CC	0	0	0	0	0	0	0	0	0	0	0	0	0	0	0	0
		CG	0	0	0	0	0	0	0	0	0	0	0	0	0	0	0	0
		CT	0	0	0	0	0	0	0	0	0	0	0	0	0	0	0	0
		GA	0	0	0	0	0	0	0	0	0	0	0	0	0	0	0	0
		GC	0	0	0	0	0	0	0	0	0	0	0	0	0	0	0	0
		GG	0	0	0	0	0	0	0	0	0	0	0	0	0	0	0	0
		GT	0	0	0	0	0	0	0	0	0	0	0	0	0	0	0	0
		TA	0	0	0	0	0	1	0	0	0	0	0	0	0	0	0	0
		TC	0	0	0	0	0	0	0	0	0	0	0	0	0	0	0	0
		TG	0	0	0	0	0	0	0	0	0	0	0	0	0	0	0	0
		TT	0	0	0	0	0	1	0	0	0	0	0	0	0	0	0	0
		T insertion			n=	55
			following two bases
			AA	AC	AG	AT	CA	CC	CG	CT	GA	GC	GG	GT	TA	TC	TG	TT
		AA	0	0	0	0	0	0	0	0	0	0	0	0	0	0	0	1
		AC	0	0	0	0	0	0	0	0	0	0	0	0	0	0	0	0
		AG	0	0	0	0	0	0	0	0	0	0	0	0	0	0	1	1
		AT	0	0	0	0	0	0	0	0	0	0	0	0	0	0	0	0
		CA	0	0	0	0	0	0	0	0	0	0	0	0	0	0	0	0
		CC	0	0	0	0	0	0	0	0	0	0	0	0	0	0	1	0
		CG	0	0	0	0	0	0	0	0	0	0	0	0	0	0	0	0
		CT	0	0	0	0	0	0	0	0	0	0	0	0	0	0	0	0
		GA	0	0	0	0	0	0	0	0	0	0	0	0	0	0	0	1
		GC	0	0	0	0	1	1	0	0	0	0	0	0	0	0	0	0
		GG	3	0	0	1	2	1	0	2	1	0	0	0	6	3	9	18
		GT	0	0	0	0	0	0	0	0	0	0	0	0	0	0	0	0
		TA	0	0	0	0	0	0	0	0	0	0	0	0	0	0	0	1
		TC	0	0	0	0	0	0	0	0	0	0	0	0	0	0	0	1
		TG	0	0	0	0	0	0	0	0	0	0	0	0	0	0	0	0
		TT	0	0	0	0	0	0	0	0	0	0	0	0	0	0	0	0
	Summed
		C insertion			n=	8
			following two bases
			AA	AC	AG	AT	CA	CC	CG	CT	GA	GC	GG	GT	TA	TC	TG	TT
	preceding two bases	AA	0	0	0	0	0	0	0	0	0	0	0	0	0	0	0	0
		AC	0	0	0	0	0	0	0	0	0	0	0	0	0	0	0	0
		AG	0	0	0	0	0	1	0	0	0	0	0	0	0	0	0	0
		AT	0	0	0	0	0	2	0	0	0	0	0	0	0	0	0	0
		CA	0	0	1	0	0	0	0	0	0	0	0	1	0	0	0	0
		CC	0	0	0	0	0	0	0	0	0	0	0	0	0	0	0	0
		CG	0	0	0	0	0	0	0	0	0	0	0	0	0	0	0	0
		CT	0	0	0	0	0	1	0	0	0	0	0	0	0	0	0	0
		GA	0	0	0	0	0	0	0	0	0	0	0	0	0	0	0	0
		GC	0	0	0	0	0	0	0	0	0	0	0	0	0	0	0	0
		GG	0	0	0	0	0	0	0	0	0	0	0	0	0	0	0	0
		GT	0	0	0	0	0	0	0	0	0	0	0	0	0	0	0	0
		TA	0	0	0	0	0	1	0	0	0	0	0	0	0	0	0	0
		TC	0	0	0	0	0	0	0	0	0	0	0	0	0	0	0	0
		TG	0	0	0	0	0	0	0	0	0	0	0	0	0	0	0	0
		TT	0	0	0	0	0	1	0	0	0	0	0	0	0	0	0	0
			0	0	0	0	0	0	0	0	0	0	0	0	0	0	0	0
			0	0	0	0	0	0	0	0	0	0	0	0	0	0	0	0
		T insertion			n=	129
			following two bases
			AA	AC	AG	AT	CA	CC	CG	CT	GA	GC	GG	GT	TA	TC	TG	TT
		AA	0	0	0	0	0	1	0	0	0	0	0	0	0	0	0	3
		AC	0	0	0	0	0	0	0	0	0	0	0	0	0	0	0	0
		AG	0	0	0	0	0	0	0	0	0	0	0	0	0	0	1	1
		AT	0	0	0	0	0	0	0	0	0	0	0	0	0	0	0	0
		CA	0	0	0	0	0	0	0	0	0	0	0	0	0	1	0	2
		CC	0	0	0	0	0	0	0	0	0	0	0	0	1	0	1	1
		CG	0	0	0	0	0	0	0	0	0	0	0	0	0	0	0	0
		CT	0	0	0	0	0	0	0	0	0	0	0	0	0	0	0	0
		GA	0	0	0	0	0	0	0	0	0	0	0	0	0	0	0	2
		GC	0	0	0	0	1	1	0	0	0	0	0	0	0	0	0	0
		GG	3	1	0	2	4	2	0	3	1	0	1	0	15	7	16	52
		GT	0	0	0	0	0	0	0	0	0	0	0	0	0	0	0	0
		TA	0	0	0	0	0	0	0	0	0	0	0	0	0	0	0	3
		TC	0	0	0	0	0	0	0	0	0	0	0	0	0	1	0	2
		TG	0	0	0	0	0	0	0	0	0	0	0	0	0	0	0	0
		TT	0	0	0	0	0	0	0	0	0	0	0	0	0	0	0	0

## Sheet: S5 genomic triplet frequencies
Supplementary Table S5
Relative frequencies of base triplet sequences in the chicken and human genomes
	Gallus gallus	Homo sapiens	Human/chicken ratio
ACA	0.0431654	0.0403365	0.934463
ACC	0.0212257	0.0232585	1.09577
ACG	0.00677145	0.00502602	0.742237
ACT	0.0331549	0.0321734	0.970397
CCA	0.0335374	0.0368876	1.0999
CCC	0.0239881	0.026295	1.09617
CCG	0.0057743	0.00552229	0.956355
CCT	0.0331536	0.035518	1.07132
GCA	0.0374858	0.0288028	0.768365
GCC	0.020606	0.0237968	1.15485
GCG	0.00547988	0.00476047	0.868717
GCT	0.0348548	0.0279605	0.802199
TCA	0.0397954	0.0391727	0.984351
TCC	0.0306334	0.0308726	1.00781
TCG	0.00444852	0.00441425	0.992296
TCT	0.0442432	0.0442334	0.999779
ATA	0.0344284	0.0412313	1.1976
ATC	0.0267041	0.0267013	0.999895
ATG	0.0369101	0.0367292	0.9951
ATT	0.0445689	0.049855	1.11861
CTA	0.0231365	0.0257891	1.11465
CTC	0.0316681	0.0336681	1.06315
CTG	0.0480398	0.0405233	0.843534
CTT	0.042562	0.0399048	0.93757
GTA	0.02353	0.0226872	0.964183
GTC	0.0186619	0.0188918	1.01232
GTG	0.0310387	0.0300603	0.96848
GTT	0.031087	0.029155	0.937852
TTA	0.0381359	0.0415962	1.09074
TTC	0.0420866	0.0394319	0.936922
TTG	0.0379952	0.0378868	0.997145
TTT	0.0711291	0.0768579	1.08054
Total	1	1

## Sheet: S6 COSMIC signature correlation
Supplementary Table S6
Numerical correlation values between the triplet SNV mutation frequencies of sequenced cell clones (summed by treatment) and COSMIC signatures
	Pearson correlation										Cosine similarity
	mock	cisplatin	cyclophosphamide	hydroxyurea	gemcitabine	5-fluorouracil	etoposide	doxorubicin	paclitaxel		mock	cisplatin	cyclophosphamide	hydroxyurea	gemcitabine	5-fluorouracil	etoposide	doxorubicin	paclitaxel
Signature 1	0.313607	-0.0422202	-0.0317497	0.33976	0.114166	0.191083	0.425194	0.0962534	0.309236		0.492236	0.138742	0.225306	0.510869	0.367293	0.413181	0.561277	0.361547	0.49221
Signature 2	0.254922	-0.0164691	0.0151893	0.0992036	0.0584891	-0.0416054	-0.0816691	0.0908071	0.0378077		0.322175	0.0729756	0.137062	0.217311	0.188498	0.117686	0.113868	0.212382	0.176896
Signature 3	0.251103	0.226536	0.124197	0.179645	0.369981	0.293021	0.197187	0.203695	0.225651		0.704751	0.470043	0.575528	0.696506	0.753055	0.718016	0.74506	0.709214	0.714189
Signature 4	0.319461	0.657229	0.0013012	0.0931545	0.0372991	0.251488	0.077173	0.165083	0.0865655		0.625786	0.72904	0.386915	0.515169	0.478789	0.588072	0.53886	0.555936	0.513312
Signature 5	0.406334	-0.00776344	0.218018	0.645343	0.525933	0.544735	0.608102	0.352274	0.584005		0.753855	0.355073	0.605646	0.853999	0.80426	0.804694	0.866798	0.75149	0.83318
Signature 6	0.243122	-0.0377739	-0.0413704	0.2855	0.0758699	0.136637	0.402	0.0326296	0.160785		0.458553	0.150443	0.229675	0.488909	0.355795	0.390284	0.560609	0.335711	0.412943
Signature 7	0.159535	-0.0378419	0.169042	0.00749949	0.0248741	0.0799937	-0.0290595	0.236876	0.066897		0.302863	0.0833679	0.295599	0.205817	0.214291	0.2487	0.19928	0.356113	0.245276
Signature 8	0.451333	0.414499	0.327943	0.325758	0.305847	0.352913	0.327464	0.362013	0.363553		0.743722	0.566412	0.627929	0.696859	0.681654	0.697075	0.725805	0.716108	0.715228
Signature 9	0.233564	-0.0665343	0.133369	0.406152	0.341593	0.45862	0.364004	0.238685	0.353634		0.618246	0.256752	0.503363	0.712968	0.676606	0.72961	0.715461	0.635384	0.688885
Signature 10	0.304505	0.0862198	-0.0155738	0.258376	0.179436	0.380379	0.245979	0.362624	0.270566		0.392979	0.18652	0.147058	0.361719	0.308952	0.444673	0.352616	0.429481	0.369669
Signature 11	0.126368	-0.0437135	0.303881	0.053148	-0.00302166	0.0708497	0.0232914	0.117358	-0.0378555		0.318198	0.102405	0.427995	0.275575	0.235607	0.280837	0.273588	0.318099	0.218141
Signature 12	0.17633	-0.0723354	0.0167392	0.409588	0.304422	0.350117	0.305521	0.145348	0.327597		0.530885	0.206002	0.379571	0.666886	0.605964	0.627253	0.628964	0.527043	0.623519
Signature 13	0.192183	-0.0162982	-0.0957165	-0.00572639	0.112995	-0.0542888	-0.066883	-0.0376862	-0.0502053		0.290494	0.0803324	0.0613079	0.159796	0.237317	0.121032	0.136209	0.140181	0.131072
Signature 14	0.326561	0.111936	0.0115936	0.329178	0.0780536	0.189546	0.276903	0.150017	0.0665529		0.519417	0.277893	0.275587	0.523926	0.366223	0.432414	0.500391	0.416236	0.364532
Signature 15	0.201134	-0.0132827	0.00788476	0.259859	0.114887	0.0972396	0.31433	-0.00829548	0.0664764		0.406142	0.153438	0.241094	0.447181	0.353023	0.338235	0.484031	0.281348	0.326778
Signature 16	0.297669	0.0256051	0.105896	0.526297	0.537751	0.470982	0.446323	0.17645	0.539304		0.658534	0.322586	0.496647	0.777057	0.77861	0.742005	0.759829	0.616045	0.784084
Signature 17	0.023933	-0.0806746	0.145058	0.138173	0.169081	0.0923646	0.0569676	0.118284	0.0657781		0.252072	0.0720009	0.310302	0.332076	0.350015	0.296988	0.295181	0.320581	0.286354
Signature 18	0.429094	0.270344	-0.0909395	0.22255	0.201186	0.295418	0.251909	0.284297	0.181737		0.575819	0.402164	0.192989	0.449078	0.433206	0.490474	0.476105	0.487986	0.42465
Signature 19	0.207311	-0.0248423	0.246563	0.257556	0.0834807	0.159153	0.244475	0.0501196	0.128174		0.474106	0.187285	0.467056	0.510417	0.402208	0.443878	0.516064	0.389826	0.434586
Signature 20	0.204078	0.015177	-0.0167274	0.265902	0.0723002	0.214501	0.280181	0.164286	0.216275		0.486567	0.228491	0.298475	0.529821	0.411356	0.492244	0.551069	0.472519	0.501662
Signature 21	0.115485	-0.106315	-0.0212124	0.23161	0.133716	0.210273	0.198872	0.11018	0.105506		0.381599	0.0972552	0.247981	0.459837	0.396236	0.441186	0.452398	0.387337	0.383444
Signature 22	-0.114521	0.0239391	0.470777	-0.15655	-0.152253	-0.145071	-0.0900013	-0.0376558	0.0346811		0.179349	0.172092	0.566621	0.162779	0.159589	0.158341	0.230941	0.240728	0.285226
Signature 23	0.0986961	-0.0530271	0.288351	0.109694	-0.00894905	0.0239057	0.100976	0.00644217	-0.0558124		0.280087	0.0818125	0.401116	0.291601	0.210983	0.2294	0.296569	0.226356	0.18519
Signature 24	0.350266	0.686071	-0.17404	0.0777621	-0.00113795	0.157165	0.0460006	0.0851574	0.040291		0.581613	0.751379	0.199161	0.428052	0.376172	0.465112	0.436614	0.435021	0.407689
Signature 25	0.187848	0.0489603	0.534371	0.203346	0.125689	0.109205	0.248075	0.186164	0.329341		0.613406	0.342654	0.734274	0.633594	0.590341	0.574767	0.684754	0.629316	0.69295
Signature 26	0.169995	-0.134307	-0.0533088	0.375415	0.258855	0.320506	0.357156	0.132211	0.305999		0.485155	0.127157	0.29254	0.611208	0.540867	0.57365	0.611393	0.474521	0.572217
Signature 27	-0.0150369	0.0411402	0.127448	0.00325872	-0.0804947	-0.0547011	-0.08596	0.0334036	0.00552156		0.17861	0.148553	0.258775	0.196677	0.13767	0.151109	0.158689	0.217849	0.1989
Signature 28	0.0397024	-0.0989086	0.0691284	0.126183	0.149611	0.26614	0.055412	0.00812404	0.0290653		0.27211	0.0626643	0.261391	0.333968	0.346632	0.421324	0.304898	0.26061	0.272845
Signature 29	0.381664	0.553886	-0.157786	0.258626	0.185078	0.288865	0.236349	0.199368	0.155067		0.604333	0.650142	0.215072	0.537461	0.49077	0.548449	0.541263	0.505343	0.478783
Signature 30	0.223138	-0.0777693	0.218704	0.131905	0.0243214	-0.0295814	0.0224752	0.108147	0.0622544		0.484667	0.146075	0.448416	0.436688	0.367388	0.328689	0.398127	0.424918	0.396564

## Sheet: Sheet1
	DS049	C>A	C>G	C>T	T>A	T>C	T>G	A>C	A>G	A>T	G>A	G>C	G>T
	C>A	1	2	8	3	1	4	3	1	0	0	0	0
	C>G	0	0	0	0	0	0	0	0	1	0	0	0
	C>T	0	1	1	3	0	0	0	0	1	0	0	0
	T>A	3	0	5	0	0	0	0	0	1	0	1	4
	T>C	0	0	0	0	0	0	0	0	0	0	0	0
	T>G	0	0	0	0	0	0	0	0	1	0	1	4
	A>C	0	0	0	0	0	0	0	0	0	1	0	1
	A>G	0	0	0	0	0	0	0	0	0	0	1	2
	A>T	0	0	0	0	0	0	0	0	0	0	1	8
	G>A	0	0	0	0	0	0	0	0	1	0	0	2
	G>C	0	0	0	0	0	0	0	0	0	0	0	3
	G>T	0	0	0	0	0	0	0	0	1	2	0	8
	DS048	C>A	C>G	C>T	T>A	T>C	T>G	A>C	A>G	A>T	G>A	G>C	G>T
	C>A	1	1	1	5	2	1	6	0	0	0	0	0
	C>G	2	0	0	1	0	0	0	0	1	1	1	0
	C>T	0	0	0	0	0	0	0	1	1	0	0	1
	T>A	4	3	4	1	0	0	0	0	2	0	1	0
	T>C	0	0	0	0	0	0	0	0	0	0	0	0
	T>G	0	0	0	0	0	0	0	0	2	0	0	2
	A>C	0	0	0	0	0	0	0	0	0	0	1	0
	A>G	0	0	0	0	0	0	0	0	0	0	0	2
	A>T	0	0	0	0	0	0	0	0	0	0	0	3
	G>A	1	0	0	0	0	0	0	0	2	0	0	1
	G>C	0	0	0	0	0	0	0	0	1	1	0	0
	G>T	0	0	0	0	0	0	0	0	3	1	0	1
	DS003	C>A	C>G	C>T	T>A	T>C	T>G	A>C	A>G	A>T	G>A	G>C	G>T
	C>A	0	0	0	6	0	1	3	1	0	0	0	0
	C>G	0	0	0	0	0	0	0	0	0	0	0	0
	C>T	0	0	0	1	0	0	0	0	0	0	0	0
	T>A	1	2	3	0	0	0	0	0	0	1	0	0
	T>C	0	0	0	0	0	0	0	0	0	0	0	0
	T>G	0	0	0	0	0	0	0	0	0	0	0	2
	A>C	0	0	0	0	0	0	0	0	0	0	0	0
	A>G	0	0	0	0	0	0	0	0	0	0	0	2
	A>T	0	0	0	0	0	0	0	0	0	1	0	3
	G>A	0	0	0	0	0	0	0	0	5	0	0	3
	G>C	0	0	0	0	0	0	0	0	1	0	0	0
	G>T	0	0	0	0	0	0	0	0	4	0	0	0
	Sum	C>A	C>G	C>T	T>A	T>C	T>G	A>C	A>G	A>T	G>A	G>C	G>T
	C>A	2	3	9	14	3	6	12	2	0	0	0	0
	C>G	2	0	0	1	0	0	0	0	2	1	1	0
	C>T	0	1	1	4	0	0	0	1	2	0	0	1
	T>A	8	5	12	1	0	0	0	0	3	1	2	4
	T>C	0	0	0	0	0	0	0	0	0	0	0	0
	T>G	0	0	0	0	0	0	0	0	3	0	1	8
	A>C	0	0	0	0	0	0	0	0	0	1	1	1
	A>G	0	0	0	0	0	0	0	0	0	0	1	6
	A>T	0	0	0	0	0	0	0	0	0	1	1	14
	G>A	1	0	0	0	0	0	0	0	8	0	0	6
	G>C	0	0	0	0	0	0	0	0	2	1	0	3
	G>T	0	0	0	0	0	0	0	0	8	3	0	9
